# Supplementary material for: Correlates of HIV-1 control after combination immunotherapy
Source: Nature. 2025 Dec 1;650(8100):187–95. doi: 10.1038/s41586-025-09929-5 (PMC12872443; doi:10.1038/s41586-025-09929-5)
Supplement: Supplementary file 4 — Adverse Events determined to be definitely, probably or possibly related to the vaccine regimen (A), Lefitolimod, VRC07-523LS, or 10-10741 (B); or that occurred during the ATI (C); or that were determined to be not related (or probably not related) to the study interventions (D). [file 41586_2025_9929_MOESM4_ESM.xlsx]

## Sheet: A_AE_vaccine_components
Adverse Events (AEs) definitely, probably, or possibly related to p24CE/IL-12, p24CE&p55/IL-12, or MVA
	Number of AEs by Severity Grade				Total Participants
	Mild	Moderate	Severe	Very severe	n (of 10)	%
Injection site pain	80	8	0	0	10	100
Malaise	10	6	0	0	8	80
Chills	3	3	0	0	6	60
Myalgia	4	2	0	0	6	60
Headache	7	3	0	0	5	50
Nausea	4	0	0	0	2	20
Diarrhea	1	0	0	0	1	10
Elevated ALT	1	0	0	0	1	10
Fatigue	1	0	0	0	1	10
Fever	1	0	0	0	1	10
Leg cramps	1	0	0	0	1	10
Arthralgia	0	1	0	0	1	10
Night sweats	0	1	0	0	1	10
Vertigo	0	1	0	0	1	10
Total	113	25	0	0

## Sheet: B_AE_bNAb_Lefitolimod
Adverse Events (AEs) definitely, probably, or possibly related to Lefitolimod, VRC07-523LS or 10-10741
	Number of AEs by Severity Grade				Total Participants
	Mild	Moderate	Severe	Very severe	n (of 10)	%
Injection site pain	64	26	0	0	8	80
Malaise	9	8	0	0	4	40
Nausea	8	0	0	0	4	40
Myalgia	4	4	0	0	4	40
Elevated ALT	2	0	1	1	4	40
Headache	9	4	0	0	3	30
Elevated AST	1	1	1	0	3	30
Arthralgia	3	0	0	0	2	20
Fatigue	2	0	0	0	2	20
Night sweats	1	1	0	0	2	20
Vertigo	4	1	0	0	1	10
Chills	1	0	0	0	1	10
Diarrhea	1	0	0	0	1	10
Distorted vision	0	1	0	0	1	10
Hypothyroidism	0	1	0	0	1	10
Total	109	47	2	1
NOTE: All adverse events resolved within 2 months. The episode of distorted vision occurred several weeks after the first administration of the two bNAbs; it was assessed by an ophthalmologist and determined to be consistent with a previously recorded history of ocular migraines; there were no new ophthalmic abnormalities on exam. The episode of mild hypothyroidism was diagnosed during the study …

## Sheet: C_AE_ATI
Adverse Events (AEs) definitely, probably, or possibly related to the ATI
	Number of AEs by Severity Grade				Total Participants
	Mild	Moderate	Severe	Very severe	n (of 10)	%
Cardiopulmonary
Cough	1	0	0	0	1	10
Dermatologic
Itching	1	1	0	0	1	10
Skin lesion on left knee	1	0	0	0	1	10
ENT
Sore throat	5	0	0	0	4	40
Cervical lymphadenopathy	3	0	0	0	2	20
Sneezing	1	0	0	0	1	10
Swollen tastebud	1	0	0	0	1	10
Ear infection	0	1	0	0	1	10
Gastrointestinal
Diarrhea	2	0	0	0	1	10
Abdominal pain	1	0	0	0	1	10
Indigestion	1	0	0	0	1	10
Nausea	1	0	0	0	1	10
Stomach pains	1	0	0	0	1	10
Vomiting	1	0	0	0	1	10
Non-specific gastroenteritis	0	1	0	0	1	10
General/systemic
Elevated blood pressure	8	0	0	0	4	40
Seasonal/Environmental allergies	3	1	0	0	3	30
Chills	4	0	0	0	2	20
Fatigue	4	0	0	0	2	20
Night sweats	2	1	0	0	2	20
Fever	1	2	0	0	2	20
Malaise	1	0	0	0	1	10
Genitourinary
Dysuria	0	1	0	0	1	10
Infectious
Acute COVID-19	2	3	0	0	5	50
Non-specific viral infection	2	2	0	0	3	30
Tinea	0	3	0	0	2	20
Chlamydia	0	2	0	0	1	10
Herpes simplex 1 lesion	0	1	0	0	1	10
Laboratory abnormality
Elevated ALT	4	0	0	0	4	40
Elevated total bilirubin	12	0	0	0	3	30
Elevated AST	2	1	0	0	3	30
Elevated potassium	1	1	0	0	2	20
Low glucose	0	2	0	0	2	20
Musculoskeletal
Myalgia	4	1	0	0	3	30
Arthritis	1	0	0	0	1	10
Back pain	1	0	0	0	1	10
Sore deltoid	1	0	0	0	1	10
Foot pain	0	1	0	0	1	10
Knee pain	0	1	0	0	1	10
Pain at hernia repair site	0	1	0	0	1	10
Torn ACL	0	1	0	0	1	10
Neurologic/psychiatric
Headache	4	1	0	0	2	20
Ocular
Stye	1	0	0	0	1	10
Total	78	29	0	0
NOTE: These events are defined as having been reported >=4 weeks following the final dose of study products, while participants were off ART.

## Sheet: D_AE_not_related
Adverse Events (AEs) not related or probably not related to p24CE/IL-12, p24CE&p55/IL-12, MVA, Lefitolimod, VRC07-523LS or 10-10741
	Number of AEs by Severity Grade				Total Participants
	Mild	Moderate	Severe	Very severe	n (of 10)	%
Cardiopulmonary
Cough	3	2	0	0	4	40
Vasovagal syncope	0	2	0	0	1	10
Dermatologic
Rash	3	0	0	0	1	10
Dry skin	1	0	0	0	1	10
Itching	1	1	0	0	1	10
Skin lesion on left knee	1	0	0	0	1	10
Acne	0	1	0	0	1	10
Basal cell carcinoma	0	1	0	0	1	10
Poison oak	0	1	0	0	1	10
ENT
Sore throat	8	1	0	0	5	50
Cervical lymphadenopathy	3	0	0	0	2	20
Congestion	1	0	0	0	1	10
Loss of smell	1	0	0	0	1	10
Runny nose	1	0	0	0	1	10
Sneezing	1	0	0	0	1	10
Swollen tastebud	1	0	0	0	1	10
Swollen tongue	1	0	0	0	1	10
Ear infection	0	1	0	0	1	10
Hearing loss	0	0	1	0	1	10
Gastrointestinal
Diarrhea	5	1	0	0	5	50
Nausea	3	1	0	0	4	40
Indigestion	2	0	0	0	2	20
Abdominal pain	1	1	0	0	2	20
Non-specific gastroenteritis	0	2	0	0	2	20
Vomiting	2	0	0	0	1	10
Acid reflux	1	0	0	0	1	10
Right upper quadrant pain	1	0	0	0	1	10
Stomach pains	1	0	0	0	1	10
General/systemic
Elevated blood pressure	19	0	0	0	6	60
Fatigue	7	0	0	0	4	40
Malaise	3	1	0	0	4	40
Fever	3	2	0	0	3	30
Night sweats	3	2	0	0	3	30
Seasonal/Environmental allergies	3	1	0	0	3	30
Chills	6	0	0	0	2	20
Body swelling	0	1	0	0	1	10
Genitourinary
Perianal tenderness	2	0	0	0	1	10
Foul smelling urine	1	0	0	0	1	10
Anal warts	0	1	0	0	1	10
Bladder infection	0	1	0	0	1	10
Dysuria	0	1	0	0	1	10
Kidney stones	0	1	0	0	1	10
Infectious
Non-specific viral infection	4	5	0	0	5	50
Acute COVID-19	3	4	0	0	5	50
Herpes simplex 1 lesion	1	2	0	0	2	20
Gonorrhea	0	2	0	0	2	20
Syphilis	0	2	0	0	2	20
Tinea	0	4	0	0	2	20
Cellulitis	0	1	0	0	1	10
Chlamydia	0	2	0	0	1	10
Herpes simplex 2 lesion	0	1	0	0	1	10
Impetigo	0	1	0	0	1	10
Influenza A	0	1	0	0	1	10
Shingles	0	1	0	0	1	10
Laboratory abnormality
Elevated ALT	10	1	0	0	5	50
Elevated AST	4	1	0	0	5	50
