# Supplementary material for: Correlates of HIV-1 control after combination immunotherapy
Source: Nature. 2025 Dec 1;650(8100):187–95. doi: 10.1038/s41586-025-09929-5 (PMC12872443; doi:10.1038/s41586-025-09929-5)
Supplement: Supplementary file 7 — Statistical testing results comparing HIV rebound slopes (two-sided t-test with Satterthwaite’s approximation for degrees of freedom as part of a linear mixed effects model), related to Figure 1e. [file 41586_2025_9929_MOESM7_ESM.xlsx]

## Sheet: Sheet1
		vs. prior non-controller				vs. prior controller				vs. post-intervention non-controller
Group	Slope	degrees of freedom	t-test statistic	Pr(>|t|)		degrees of freedom	t-test statistic	Pr(>|t|)		degrees of freedom	t-test statistic	Pr(>|t|)
prior non-controller	0.27473
prior controller	0.11555	96.1133	6.787	9.41e-10
post-intervention non-controller	0.09916	94.6067	7.328	7.77e-11		89.9391	0.961	0.33928
post-intervention controller	0.06023	96.9849	9.587	1.04e-15		94.0799	3.752	0.000303		90.5781	2.507	0.013977
