# Supplementary material for: Correlates of HIV-1 control after combination immunotherapy
Source: Nature. 2025 Dec 1;650(8100):187–95. doi: 10.1038/s41586-025-09929-5 (PMC12872443; doi:10.1038/s41586-025-09929-5)
Supplement: Supplementary file 12 — Source Data Fig. 1 [file 41586_2025_9929_MOESM12_ESM.xlsx]

## Sheet: Figure 1b
Participant_ID	Time_to_rebound_in_weeks
60610	30
72210	25.8571
48758	25.4286
42894	22.7143
10227	20.2857
47019	16.4286
35933	12.5714
30988	11.5714
71190	7.57143
31092	5.71429

## Sheet: Figure 1c
Participant_ID	Days_since_beginning_of_rebound	pVL
35933	-7	20
35933	0	369
35933	7	6433
35933	14	29407
35933	22	218365
35933	27	167186
35933	36	35397
35933	43	86060
35933	50	76429
35933	54	114967
42894	-7	20
42894	0	117
42894	6	977
42894	14	2141
42894	21	2967
42894	26	28276
42894	35	12717
42894	42	2490
42894	48	7415
42894	56	4215
42894	66	56985
10227	-7	20
10227	0	34
10227	7	363
10227	16	1377
10227	21	1031
10227	28	1430
10227	42	863
10227	50	478
10227	57	283
10227	63	196
10227	70	108
10227	77	933
10227	84	798
10227	93	338
10227	99	263
10227	105	136
10227	112	293
10227	119	377
10227	126	152
10227	141	160
10227	147	499
10227	155	414
10227	158	419
60610	0	20
60610	13	20
60610	20	20
60610	36	20
60610	42	20
60610	49	20
60610	56	20
60610	63	20
60610	71	20
60610	77	20
60610	83	20
60610	91	20
60610	98	20
60610	106	20
60610	113	20
60610	118	20
60610	125	20
60610	130	20
60610	138	20
60610	146	20
60610	153	20
60610	160	20
60610	169	20
60610	174	20
47019	-7	20
47019	0	315
47019	9	1658
47019	16	886
47019	24	322
47019	34	1290
47019	38	429
47019	42	566
47019	52	534
47019	57	675
47019	66	253
47019	73	403
47019	80	196
47019	86	436
47019	91	561
47019	98	389
47019	108	202
47019	113	1076
47019	122	1226
47019	129	2275
47019	136	2663
47019	142	944
47019	155	1140
47019	164	1244
47019	171	991
48758	-7	20
48758	0	33
48758	7	388
48758	14	314
48758	24	2560
48758	29	12599
48758	34	41032
48758	42	6443
48758	48	4215
48758	55	2542
48758	62	2111
48758	69	1676
48758	76	786
48758	83	651
48758	90	354
48758	97	589
48758	104	64
48758	111	381
48758	118	456
48758	122	415
48758	125	909
48758	132	161
48758	140	513
48758	146	502
48758	153	615
48758	161	899
48758	167	1618
48758	175	1939
48758	181	2910
71190	-7	20
71190	0	65
71190	6	916
71190	14	6644
71190	20	1161
71190	28	728
71190	34	768
71190	42	162
71190	53	267
71190	62	222
71190	69	1231
71190	76	5876
71190	84	31032
71190	91	2980
71190	97	98
71190	105	361
72210	-7	20
72210	0	1459
72210	5	443
72210	13	822
72210	27	1990
72210	34	1470
72210	47	5060
72210	61	3240
72210	69	1710
72210	83	1982
72210	97	5094
72210	111	13179
72210	113	14542
30988	-7	20
30988	0	100
30988	6	120
30988	13	229
30988	20	1330
30988	26	344
30988	34	223
30988	41	1310
30988	48	1090
30988	55	1070
30988	62	542
30988	69	417
30988	76	747
30988	86	2380
30988	97	13064
30988	101	25900
30988	108	5050
31092	-7	20
31092	0	122
31092	7	72
31092	14	2517
31092	21	12300
31092	28	76800
31092	35	71400
31092	42	25578
31092	49	35977
31092	55	36289
31092	63	75218

## Sheet: Figure 1d
Participant_ID	Timepoint	pVL
35933	PreART_last	61549
35933	PostATI_setpoint	81244.5
42894	PreART_last	3380
42894	PostATI_setpoint	7415
10227	PreART_last	14477
10227	PostATI_setpoint	338
60610	PreART_last	3343
60610	PostATI_setpoint	15
47019	PreART_last	1597179
47019	PostATI_setpoint	620.5
48758	PreART_last	14129
48758	PostATI_setpoint	651
71190	PreART_last	20864
71190	PostATI_setpoint	728
72210	PreART_last	242367
72210	PostATI_setpoint	5060
30988	PreART_last	4194
30988	PostATI_setpoint	1090
31092	PreART_last	821
31092	PostATI_setpoint	36133

## Sheet: Figure 1e
Participant_ID	pVL	Days_Post_Rebound	Plot_panel
10227	34	0	Post-intervention controller
10227	363	7	Post-intervention controller
10227	1377	16	Post-intervention controller
10227	1031	21	Post-intervention controller
10227	1430	28	Post-intervention controller
47019	315	0	Post-intervention controller
47019	1658	9	Post-intervention controller
48758	33	0	Post-intervention controller
48758	388	7	Post-intervention controller
48758	314	14	Post-intervention controller
48758	2560	24	Post-intervention controller
48758	12599	29	Post-intervention controller
48758	41032	34	Post-intervention controller
71190	65	0	Post-intervention controller
71190	916	6	Post-intervention controller
71190	6644	14	Post-intervention controller
72210	1459	0	Post-intervention controller
72210	443	5	Post-intervention controller
72210	822	13	Post-intervention controller
72210	1990	27	Post-intervention controller
30988	100	0	Post-intervention controller
30988	120	6	Post-intervention controller
30988	229	13	Post-intervention controller
30988	1330	20	Post-intervention controller
83144	45	0	Prior Controller
83144	482	3	Prior Controller
83144	798	5	Prior Controller
83144	2040	7	Prior Controller
83144	54270	11	Prior Controller
69617	75	0	Prior Controller
69617	76	2	Prior Controller
69617	294	4	Prior Controller
69617	7886	8	Prior Controller
69617	104589	15	Prior Controller
61798	59	0	Prior Controller
61798	199	7	Prior Controller
11822	233	0	Prior Controller
11822	136	5	Prior Controller
11822	7393	12	Prior Controller
36407	101	0	Prior Controller
36407	2590	8	Prior Controller
36407	5672	14	Prior Controller
43517	65	0	Prior Controller
43517	265	6	Prior Controller
43517	805	10	Prior Controller
43517	1126	13	Prior Controller
43517	2811	21	Prior Controller
58213	87	0	Prior Controller
58213	280	2	Prior Controller
58213	1034	4	Prior Controller
58213	2992	7	Prior Controller
58213	11593	9	Prior Controller
58213	16976	11	Prior Controller
58213	25217	15	Prior Controller
58213	34193	22	Prior Controller
58213	52676	29	Prior Controller
71936	77	0	Prior Non-Controller
71936	116	2	Prior Non-Controller
71936	2602	5	Prior Non-Controller
71936	8075	7	Prior Non-Controller
33124	31	0	Prior Non-Controller
33124	112	2	Prior Non-Controller
33124	381	4	Prior Non-Controller
33124	2614	7	Prior Non-Controller
33124	7688	9	Prior Non-Controller
77022	82	0	Prior Non-Controller
77022	156	1	Prior Non-Controller
77022	1302	4	Prior Non-Controller
29756	183	0	Prior Non-Controller
29756	2109	3	Prior Non-Controller
29756	5826	4	Prior Non-Controller
29756	65457	7	Prior Non-Controller
91046	52	0	Prior Non-Controller
91046	679	1	Prior Non-Controller
91046	20503	3	Prior Non-Controller
96485	94	0	Prior Non-Controller
96485	173	2	Prior Non-Controller
96485	24116	6	Prior Non-Controller
96485	74851	8	Prior Non-Controller
77346	35	0	Prior Non-Controller
77346	2553	7	Prior Non-Controller
77346	7428	9	Prior Non-Controller
95968	220	0	Prior Non-Controller
95968	241	2	Prior Non-Controller
95968	534	4	Prior Non-Controller
95968	3169	8	Prior Non-Controller
95968	11249	10	Prior Non-Controller
87782	44	0	Prior Non-Controller
87782	399	2	Prior Non-Controller
87782	1633	5	Prior Non-Controller
87782	11294	7	Prior Non-Controller
87782	45997	9	Prior Non-Controller
87782	85686	12	Prior Non-Controller
11846	54	0	Prior Non-Controller
11846	186	1	Prior Non-Controller
11846	1229	3	Prior Non-Controller
11846	19750	6	Prior Non-Controller
89198	47	0	Prior Non-Controller
89198	121	3	Prior Non-Controller
89198	756	5	Prior Non-Controller
89198	1395	7	Prior Non-Controller
16450	242	0	Prior Non-Controller
16450	268	3	Prior Non-Controller
95580	378	0	Prior Non-Controller
95580	2498	2	Prior Non-Controller
95580	4130	3	Prior Non-Controller
35933	369	0	Post-intervention non-controller
35933	6433	7	Post-intervention non-controller
35933	29407	14	Post-intervention non-controller
35933	218365	22	Post-intervention non-controller
42894	117	0	Post-intervention non-controller
42894	977	6	Post-intervention non-controller
42894	2141	14	Post-intervention non-controller
42894	2967	21	Post-intervention non-controller
42894	28276	26	Post-intervention non-controller
31092	122	0	Post-intervention non-controller
31092	72	7	Post-intervention non-controller
31092	2517	14	Post-intervention non-controller
31092	12300	21	Post-intervention non-controller
31092	76800	28	Post-intervention non-controller
