# Supplementary material for: Correlates of HIV-1 control after combination immunotherapy
Source: Nature. 2025 Dec 1;650(8100):187–95. doi: 10.1038/s41586-025-09929-5 (PMC12872443; doi:10.1038/s41586-025-09929-5)
Supplement: Supplementary file 13 — Source Data Fig. 2 [file 41586_2025_9929_MOESM13_ESM.xlsx]

## Sheet: Figure 2b-d
Participant_ID	Days_to_rebound	Post-rebound_set_point	10-1074_AUC	VRC07-523LS_AUC	Post-rebound_10-1074_IC90	Post-rebound_VRC07-523LS_IC90
35933	88	81244.5	8229.67	14999.5	1.95766	5.42964
42894	159	7415	10563.5	12253.1	0.794384	0.462698
10227	142	338	12204.7	13368.3	1.56529	3.1357
60610	NA	NA	6970.28	12354.3	NA	NA
47019	115	620.5	7699.54	10001.1	0.666677	1.23948
48758	178	651	13307.2	15367.8	0.213102	0.606957
71190	53	728	5458.68	7819.08	50	1.46187
72210	181	5060	7437.6	11369.6	0.320336	0.550056
30988	81	1090	7555.72	9362.84	1.44561	3.26791
31092	40	36133	7157.12	9381.76	18.2807	1.21051
