# Supplementary material for: Correlates of HIV-1 control after combination immunotherapy
Source: Nature. 2025 Dec 1;650(8100):187–95. doi: 10.1038/s41586-025-09929-5 (PMC12872443; doi:10.1038/s41586-025-09929-5)
Supplement: Supplementary file 14 — Source Data Fig. 3 [file 41586_2025_9929_MOESM14_ESM.xlsx]

## Sheet: Figure 3b-c
Participant_ID	Timepoint	LLTR_million	Pol_million	Nef_million	Poly_million	TatRev_million	TAR_million	ShearCorrected_Intact_RPP30	3'_defective_RPP30	5'_defective_RPP30
35933	BL	1512.02	35.2929	0	118.881	4.82955	18328.1	0	802.937	0
35933	PreATI	1456.74	86.6776	0	243.257	3.77467	18213.6	5.48488	840.049	0
35933	PreLEF	1086.25	34.442	0	82.5093	1.32469	7306.93	0	879.614	0
35933	PreR	1425.35	42.8956	0	273.586	2.36433	26000.2	0	1357.37	0
42894	BL	342.142	92.2746	57.542	23.8463	4.92477	5186.56	0	235.018	0
42894	PreATI	444.482	139.372	30.1344	5.27352	2.44842	8330.08	0	213.603	2.10966
42894	PreLEF	282.999	108.593	15.1372	14.8081	0.987207	6251.18	18.6164	281.404	128.32
42894	PreR	576.03	182.409	28.8015	14.8808	10.8006	7998.9
10227	BL	262.516	28.0496	22.2959	11.1479	0	3089.23	22.2929	209.094	112.589
10227	PreATI	205.988	13.4685	13.9967	6.6022	0	2499.54	32.2168	145.423	96.3852
10227	PreLEF	113.725	14.4052	5.5599	7.58168	0	1453.16	38.0704	86.4075	93.9212
10227	PreR	193.336	21.4157	1.78464	11.0053	0	2597.49	12.6325	49.3784	36.1194
60610	BL	0	0	0	0	0	0	0	0	1.05264
60610	PreATI	0	0	0	0	0	13.7262	0	0	0
60610	PreLEF	0	0	0	0	0	5.08425	0.983631	0	0
60610	PreR	0	0	0	0	0	0	0	1.29237	0
47019	BL	94.0567	38.2231	2.60157	13.0078	1.30078	1711.03	0	0	38.9039
47019	PreATI	143.265	35.9464	6.77252	16.4103	1.95361	2198.08	0	0	58.9746
47019	PreLEF	205.528	56.309	1.97081	10.6987	0.844634	2756.15	0	0	46.3452
47019	PreR	202.456	47.2397	0	19.5352	0	3173.76	0	0	39.7856
48758	BL	5.70082	0	5.70082	0	0	1448.86	6.63595	26.6494	51.8961
48758	PreATI	0	0	0	0	0	1479.25	3.35863	20.1612	38.3063
48758	PreLEF	0	0	0	0	0	1641.31	0	17.2145	43.6983
48758	PreR	0	0	5.5462	0	0	724.374	2.71539	9.3489	29.6049
71190	BL	180.115	68.6384	0	27.7474	0	2065.72	20.6367	148.407	80.7786
71190	PreATI	194.441	60.8823	0	24.2254	0	2666.79	31.5791	165.284	137.737
71190	PreLEF	182.408	39.8752	3.39363	24.1796	0	2414.78	13.6996	133.474	88.4465
72210	BL	359.351	0	21.6906	0	0	921.445	0	153.115	0
72210	PreATI	201.334	2.64378	11.592	3.05052	0	292.85	0	165.607	1.3674
72210	PreLEF	385.522	3.21268	9.63804	6.42536	0	526.478	0	148.603	1.40781
72210	PreR	308.367	0	35.1195	0	0	800.361	0	135.458	0
30988	BL	124.191	15.6388	93.833	0	0	428.458	0	59.2984	0
30988	PreLEF	64.7949	6.54494	10.7992	0	2.12711	310.476	0	45.3476	1.16005
30988	PreR	3.97395	0	0	0	0	32.3168	0	64.0542	0
31092	BL	0	0	0	0	0	114.736	6.37545	0	0
31092	PreATI	0	0	0	0	0	134.767	1.87441	0	1.84176
31092	PreLEF	0	0	0	0	0	246.305	0	0	0

## Sheet: Figure 3d-e
Participant_ID	Timepoint	CE_IFNg_CD4	CE_IFNg_CD8	Total_IFNg_CD4	Total_IFNg_CD8	Nef_IFNg_CD4	Nef_IFNg_CD8
35933	BL	0.013	0.028	0.156	0.232	0.022	0.038
35933	PostPrime	0.048	0.196			0.021	0.106
35933	PostBoost	0.144	0.318			0.008	0.098
35933	PreATI	0.045	0.212	0.154	0.287
35933	PreR	0.051	0.179	0.215	0.28
42894	BL	0.075	0.0005	0.617	0.817	0.231	0.042
42894	PostPrime	0.468	0.065			0.428	0.055
42894	PostBoost	0.344	0.475			0.404	0.055
42894	PreATI	0.171	0.388	0.764	1.157
42894	PreR	0.051	0.245	0.69836	1.115
42894	PostR1			0.488	0.78996
10227	BL	0.173	0.112	0.342	0.3505	0.093	0.252
10227	PostPrime	0.297				0.107	0.25
10227	PostBoost	1.22	0.216			0.1	0.286
10227	PreATI	0.403	0.005	0.892	0.207
10227	PreR	0.266	0.005	0.686	0.112
10227	PostR1			0.127	0.39168
60610	BL	0.02	0.025	0.253	0.267	0.046	0.031
60610	PostPrime	0.054	0.055			0.019	0.026
60610	PostBoost	0.161	0.12			0.011	0.037
60610	PreATI	0.033	0.038	0.164	0.0225
60610	PreR	0.042	0.037	0.19	0.062
47019	BL	0.017	0.0005	0.201	0.8455	0.001	0.295
47019	PostPrime	0.088	0.0005			0.005	0.548
47019	PostBoost	0.358	0.0005			0.002	0.408
47019	PreATI	0.099	0.0005	0.353	0.755
47019	PreR	0.04	0.0005	0.2215	0.6425
47019	PostR1			0.0005	0.6345
48758	BL	0.025	0.029	0.1885	0.343	0.062	0.159
48758	PostPrime	0.13165	0.013			0.05365	0.144
48758	PostBoost	0.445	0.125			0.054	0.185
48758	PreATI	0.09515	0.03	0.2386	0.3605
48758	PreR	0.058	0.02254	0.223	0.20716
48758	PostR1			0.0005	0.373
71190	BL	0.054	0.1	0.199	0.475	0.033	0.11
71190	PostPrime	0.214	0.243			0.032	0.143
71190	PostBoost	0.295	0.542			0.068	0.142
71190	PreATI	0.102	0.06	0.1735	0.5215
71190	PreR	0.117	0.08721	0.23921	0.54584
71190	PostR1			0.0005	3.208
72210	BL	0.0005	0.0005	0.0985	1.071	0.016	0.5
72210	PostPrime	0.146	0.024			0.086	0.536
72210	PostBoost	0.393	0.093			0.073	0.473
72210	PreATI	0.174	0.063	0.676	3.354
72210	PreR	0.192	0.06084	0.678	3.47736
72210	PostR1			0.262	1.603
30988	BL	0.037	0.083	0.142	0.333	0.015	0.107
30988	PostBoost	0.108	0.219			0.078	0.142
30988	PreR	0.048	0.059	0.1905	0.2055
30988	PostR1			0.084	0.2435
31092	BL	0.0005	0.0005	0.093	0.779	0.003	0.01
31092	PostPrime	0.051	0.048			0.006	0.013
31092	PostBoost	0.078	0.027			0.0005	0.007
31092	PreATI	0.0005	0.002	0.017	0.1625
31092	PostR1			0.0905	0.1795
