# Supplementary material for: Correlates of HIV-1 control after combination immunotherapy
Source: Nature. 2025 Dec 1;650(8100):187–95. doi: 10.1038/s41586-025-09929-5 (PMC12872443; doi:10.1038/s41586-025-09929-5)
Supplement: Supplementary file 16 — Source Data Fig. 5 [file 41586_2025_9929_MOESM16_ESM.xlsx]

## Sheet: Figure 5b
Participant_ID	Timepoint	Non-naïve CD8+ T cells_Ki67
10227	BL	1.95806
10227	PreATI	2.13374
10227	PreR	4.7302
10227	PostR1	19.1035
30988	BL	3.76013
30988	PreR	13.7071
30988	PostR1	9.4861
31092	BL	3.0539
31092	PreATI	4.22366
31092	PostR1	3.94782
35933	BL	2.45182
35933	PreATI	2.47933
35933	PreR	3.72334
42894	BL	2.60865
42894	PreATI	4.29781
42894	PreR	1.54041
42894	PostR1	2.7442
47019	BL	5.1077
47019	PreATI	5.03663
47019	PreR	1.83051
47019	PostR1	7.87959
48758	BL	1.96526
48758	PreATI	3.2878
48758	PreR	3.26128
48758	PostR1	5.57731
60610	BL	3.04288
60610	PreATI	1.86069
60610	PreR	1.70959
71190	BL	2.45826
71190	PreATI	11.7761
71190	PreR	2.4387
71190	PostR1	14.9102
72210	BL	2.84285
72210	PreATI	5.38676
72210	PreR	2.33225
72210	PostR1	7.667

## Sheet: Figure 5c
Participant_ID	Timepoint	TCM_Ki-67+ CD8+ T cells	TEM_Ki-67+ CD8+ T cells	TTM_Ki-67+ CD8+ T cells	TEMRA_Ki-67+ CD8+ T cells	TN_Ki-67+ CD8+ T cells	TSCM_Ki-67+ CD8+ T cells
10227	BL	1.77829	2.45204	4.00259	1.91545	0.690268	5.15464
10227	PreATI	2.77078	3.18521	4.27038	2.14083	0.283167	3.40909
10227	PreR	4.31433	5.15177	4.56311	3.25786	0.454353	5.95238
10227	PostR1	3.2452	3.74662	5.81777	2.13845	0.361423	5.61283
30988	BL	1.934	2.74296	3.98121	1.83712	0.39831	3.39426
30988	PreR	4.57489	6.03677	6.07104	3.44005	0.667247	1.62602
30988	PostR1	2.08955	2.64409	2.94826	1.884	0.425916	2.96053
31092	BL	12.1546	15.8097	11.7672	2.53575	0.487049	7.34177
31092	PreATI	1.6812	2.40425	3.4266	1.29094	0.422515	4.40967
31092	PostR1	3.29782	4.6325	4.34896	2.43817	0.735611	5.35714
35933	BL	4.34783	6.97714	12.3307	1.56625	0.259424	8.06754
35933	PreATI	2.8183	5.88987	12.2608	1.62593	0.228075	11.1688
35933	PreR	1.94884	3.95933	3.7257	1.54461	0.329058	3.64683
42894	BL	1.14904	2.51949	2.31344	0.987129	0.147218	1.5444
42894	PreATI	1.74387	2.79133	2.93328	1.24784	0.485855	1.93966
42894	PreR	1.74329	2.68327	3.00142	1.52208	0.372311	1.89243
42894	PostR1	3.20136	3.14069	3.43001	1.6911	0.432277	2.63158
47019	BL	2.78965	5.76923	3.21003	4.14611	0.509495	3.30739
47019	PreATI	1.37427	3.36202	2.77195	1.82807	0.483467	4
47019	PreR	3.92518	2.497	3.75228	1.26968	0.908564	2.60304
47019	PostR1	13.9658	10.9711	22.8672	9.68348	1.76881	16.9811
48758	BL	2.14106	3.89049	5.91133	1.99387	2.11758	8.88889
48758	PreATI	5.45392	4.39847	9.61488	3.52286	1.78642	7.97607
48758	PreR	2.14856	2.30635	3.51589	0.723208	1.44681	3.58744
48758	PostR1	7.60309	6.98609	16.789	2.19187	0.742002	6.49718
71190	BL	12.1328	15.5597	32.0302	9.57189	0.377501	6.99588
71190	PreATI	3.13901	4.58413	5.71429	3.00984	0.368146	6.37255
71190	PreR	7.26151	14.9973	19.7596	7.78737	0.351587	5.37525
71190	PostR1	4.03135	9.19009	17.4135	4.16478	0.304878	5.74163
72210	BL	1.43979	2.5762	2.94158	1.44292	0.160923	0.962861
72210	PreATI	3.24324	6.24022	13.065	1.9943	0.399202	4.34783
72210	PreR	0.957243	2.28161	1.8934	0.908654	0.149153	1.69851
72210	PostR1	2.9728	8.25791	7.06881	2.34099	0.224282	1.43581

## Sheet: Figure 5d
Participant_ID	Timepoint	TCF1pos_% of Ki-67+ non-naïve CD8+ T cells	Group
71190	PostR1	37.1931	PIC
48758	PostR1	29.801	PIC
47019	PostR1	31.1321	PIC
42894	PostR1	14.4578	NC
10227	PostR1	26.3182	PIC
31092	PostR1	16.6283	NC
30988	PostR1	17.8714	PIC
72210	PostR1	24.6262	PIC

## Sheet: Figure 5g
Participant_ID	Timepoint	NonNaiveCD8s_c1	NonNaiveCD8s_c2	NonNaiveCD8s_c3	NonNaiveCD8s_c4	NonNaiveCD8s_c5	NonNaiveCD8s_c6	NonNaiveCD8s_c7	NonNaiveCD8s_c8	NonNaiveCD8s_c9	NonNaiveCD8s_c10	NonNaiveCD8s_c11	NonNaiveCD8s_c12	NonNaiveCD8s_c13	NonNaiveCD8s_c14	NonNaiveCD8s_c15	NonNaiveCD8s_c16	NonNaiveCD8s_c17	NonNaiveCD8s_c18	NonNaiveCD8s_c19	NonNaiveCD8s_c20
10227	BL	5.80814	23.751	13.9053	0.31782	0.430161	21.1691	9.11884	0.452245	0.788309	1.90692	14.0955	0.241966	0.684609	0.525219	4.25072	1.35866	0.0412878	0.180514	0.831517	0.142107
10227	PreATI	5.14455	27.0202	11.1686	0.261587	0.428462	18.6509	9.14804	0.375844	0.862937	1.98446	13.6792	0.248057	1.01177	0.942616	5.39712	2.10322	0.0225506	0.224003	1.14407	0.181908
10227	PreR	4.7647	15.5682	12.8275	0.183328	0.999138	16.0375	13.3976	1.1843	1.64445	1.81312	15.2529	0.606816	1.52529	0.936807	6.61815	2.90575	0.507819	0.526152	1.50146	1.19897
10227	PostR1	3.80682	14.964	11.2744	0.187192	2.83412	12.7238	6.2342	7.11943	17.5375	1.11703	7.09318	3.03356	0.607937	6.98822	2.42213	0.887851	0.0516091	0.209935	0.53446	0.372635
30988	BL	1.30747	23.2162	12.3342	0.212202	0.761494	12.2193	9.04067	1.38594	1.9485	1.6943	17.752	0.53382	2.16401	0.543767	7.25243	3.53227	0.0895225	1.24558	2.19275	0.573607
30988	PreR	1.63667	25.7042	9.64233	0.30191	1.75368	9.11652	7.5463	4.25707	7.22128	1.37232	12.9995	2.49473	1.602	1.38965	5.73339	2.58862	0.221015	1.10652	2.4615	0.850836
30988	PostR1	0.571182	22.1953	17.157	0.10777	0.926824	11.0195	8.52463	6.51471	2.90441	0.94299	8.9126	1.07231	1.08848	3.39476	4.40241	5.52861	0.484966	0.722061	3.05529	0.474189
30988	PostR2	1.12922	19.3984	10.9115	0.206661	2.22482	8.74303	7.58217	7.01361	10.8502	1.4308	10.6771	3.3659	1.54155	3.15133	5.43547	2.76965	0.155243	0.839497	1.63648	0.937389
31092	BL	0.546583	22.501	15.553	0.288064	0.888812	15.068	14.2284	1.06854	0.64999	0.753398	15.8878	0.327457	0.544121	0.408706	5.34765	4.23971	0.0246208	0.285602	0.888812	0.499803
31092	PreATI	0.561111	36.6643	19.3733	0.190778	3.58488	13.2347	7.57625	1.58982	0.899025	0.615975	8.9915	0.870346	0.278062	0.634679	2.57238	1.55241	0.0249383	0.144642	0.52121	0.119704
31092	PostR1	0.619617	33.037	25.1136	0.136163	3.55094	10.4585	8.92554	1.56664	0.884292	0.667044	8.08255	0.55383	0.339642	0.497223	2.68654	2.08681	0.0244787	0.123923	0.471215	0.174411
31092	PostR2	0.418239	31.7111	27.131	0.0863754	1.78888	11.4266	5.97809	2.82993	3.5664	0.402328	6.3145	1.47066	0.181843	0.809201	3.02769	2.04801	0.118198	0.113652	0.361413	0.215939
35933	BL	6.71112	27.5563	15.1971	0.365844	0.534185	15.1109	7.55812	0.453328	0.320776	1.59195	12.5978	0.288964	1.77222	0.18955	6.66737	2.05721	0.060974	0.124599	0.703852	0.137854
35933	PreATI	4.29655	29.7217	12.9536	0.235577	0.148211	15.8414	9.12353	0.659927	0.790976	1.20441	13.8257	0.157571	1.20441	0.2855	6.05947	2.34953	0.0936067	0.13885	0.528878	0.380667
35933	PreR	4.8695	23.466	11.5544	0.67996	0.503007	14.5298	11.0547	0.732391	1.15675	1.39924	15.3786	0.337522	2.02513	0.696345	7.68764	2.60023	0.0704537	0.278538	0.702898	0.276899
35933	PostR2	2.40677	15.9123	11.5329	0.145175	0.963564	13.4244	5.32451	10.4455	18.433	1.28665	6.72075	3.16823	0.738685	5.16652	2.16909	1.16567	0.0483917	0.089667	0.259038	0.599203
42894	BL	3.97382	26.3478	14.1021	0.308162	0.363925	20.4664	5.92258	0.476917	0.918616	1.93995	9.79074	0.136472	1.83283	0.626596	5.76703	2.78813	0.0117395	0.936225	2.83656	0.453438
42894	PreATI	4.2824	30.678	17.8162	0.394983	3.68749	18.0015	4.15854	1.20446	1.04256	1.49996	5.78724	0.534446	1.16252	1.63942	3.31786	1.93493	0.014629	0.477881	2.11145	0.253569
42894	PreR	4.4794	33.928	15.7437	0.528312	0.471151	19.7433	5.08219	0.271951	0.649564	1.38054	6.72949	0.0987338	1.25756	1.25582	3.6826	1.9435	0.0190539	0.552563	1.88287	0.299666
42894	PostR1	2.68704	28.7526	22.8875	0.115938	0.340994	15.4129	5.98104	0.804747	0.879765	0.702448	4.61706	0.395553	1.08436	1.439	4.6307	6.00832	0.0409193	0.763827	2.02551	0.429653
42894	PostR2	4.26074	30.5839	14.3103	0.623458	0.965697	12.3843	3.28178	3.36933	8.56127	0.639376	4.19441	1.25222	0.498766	4.52604	2.74587	2.7724	0.0477542	1.00814	3.26586	0.708354
47019	BL	2.3568	16.1007	11.4067	1.00936	0.440982	12.0829	11.6419	2.05792	2.88108	1.74433	15.3903	1.18575	1.56304	0.803567	11.3969	4.37062	0.200892	0.837866	1.45034	1.07796
47019	PreATI	2.78806	22.8864	11.5817	1.27268	0.700128	13.2931	8.99586	2.57958	5.58857	1.82033	10.4459	1.58696	1.55895	1.9977	7.12574	3.34817	0.0809036	0.659676	0.725021	0.96462
47019	PreR	1.73061	17.1529	11.4863	2.27429	0.482426	15.2002	10.3224	0.849989	2.12114	1.64637	14.6948	0.71981	2.13646	1.38602	10.935	3.86706	0.0765755	1.18692	1.00314	0.727468
47019	PostR1	1.98257	14.9539	8.68742	1.01121	0.488169	11.9701	9.75342	3.47696	8.38356	1.26027	13.1009	2.28144	2.20672	2.82939	10.7746	3.52677	0.129514	1.04608	1.05106	1.08593
47019	PostR2	1.3814	14.4232	10.1238	1.06709	0.93904	11.4276	9.73575	4.7146	10.3411	1.29603	10.3023	3.79884	1.4396	4.66416	7.90423	3.51558	0.0271623	0.849792	0.873074	1.17574
48758	BL	4.63204	27.8219	14.642	0.705613	0.464052	13.9978	9.49081	0.824275	0.957769	3.43483	13.9555	0.241561	0.57	0.396245	3.99636	2.29695	0.0275465	0.50855	0.688661	0.347509
48758	PreATI	4.93211	33.9058	16.1137	1.07503	0.715384	15.7463	6.56876	0.747961	0.857418	2.82766	10.0219	0.185036	0.551198	0.551198	2.69083	1.32261	0.0247583	0.319252	0.60332	0.239764
48758	PreR	1.07431	20.7252	17.7708	0.49239	0.223814	9.08684	17.7708	1.79051	0.895255	1.43241	11.0116	0.671441	1.47717	0.716204	2.73053	9.57923	0.0895255	0.760967	1.34288	0.358102
48758	PostR1	2.38355	17.5577	12.8871	0.295846	0.862358	19.9329	11.1687	2.76752	4.0747	1.88418	14.8217	0.872849	1.29039	2.2136	3.71171	1.76248	0.0734368	0.30214	0.677717	0.459505
48758	PostR2	2.49825	21.3867	9.98045	0.588246	3.58686	12.7154	5.94523	5.90219	14.6201	1.61768	6.20707	3.01476	0.371241	5.5148	2.81569	1.2554	0.0251081	0.364067	0.634875	0.955899
60610	BL	3.5182	14.7842	10.3678	0.336167	0.277471	19.1277	11.4866	1.77866	2.90634	1.62036	19.3536	0.334389	1.38024	1.55811	8.14983	2.19843	0.0889332	0.0942691	0.268578	0.369962
60610	PreATI	5.13152	18.9184	9.07884	0.340905	0.0825349	15.6386	11.9676	0.373201	0.434205	1.58611	18.1541	0.13995	2.82413	0.448559	10.098	3.68895	0.0107654	0.204543	0.51674	0.362436
60610	PostR1	5.9149	21.9728	15.7694	0.518406	0.269508	19.0114	10.7486	0.388408	0.596087	1.80887	12.3117	0.212435	1.54571	0.778401	5.78966	1.77558	0.0507308	0.0729256	0.233045	0.231459
60610	PostR2	4.37371	16.0268	11.8877	0.252232	0.118549	15.7494	15.5426	0.572567	0.754174	2.17172	18.3575	0.219442	1.82364	0.403572	8.33628	2.53746	0.136205	0.110982	0.411139	0.214397
71190	BL	0.555594	27.6494	15.4846	0.209205	0.291515	10.1516	13.564	0.826531	0.548734	1.7731	12.3843	0.277797	1.91028	0.229783	6.22814	5.35359	0.0205775	0.102888	2.23952	0.198916
71190	PreATI	0.761937	38.6768	11.6551	0.191906	0.425036	6.27603	8.0174	3.84949	3.28514	1.83235	8.33866	1.14433	1.0235	0.695126	5.49419	2.24032	4.58157	0.0710762	0.564345	0.875659
71190	PreR	1.18314	40.5836	11.1063	0.272883	0.947295	7.54132	7.85124	0.91026	2.15188	2.48714	13.192	0.506783	1.13831	0.812802	6.25877	1.66069	0.118899	0.148137	0.806955	0.321612
71190	PostR1	0.690175	27.81	7.89932	0.210726	2.16139	5.87519	5.87712	5.87132	15.0505	2.06086	9.05734	3.59394	0.850636	6.20578	4.00959	1.21022	0.164327	0.108263	0.730774	0.56258
71190	PostR2	0.68328	33.7976	10.4904	0.2628	2.05757	8.04631	6.52208	3.5679	9.31239	2.92945	8.7636	1.63091	0.793037	4.09195	4.07804	1.37738	0.380287	0.122125	0.559609	0.533329
72210	BL	1.49781	15.783	12.1964	0.4704	0.278504	18.0858	10.9449	1.06986	1.46215	1.05967	14.0984	0.444927	0.526441	1.08005	6.67221	6.15936	0.0220766	0.349828	7.59264	0.205482
72210	PreATI	1.62764	18.4894	12.3126	0.893407	0.775313	23.6124	7.37446	2.462	2.89716	0.702146	11.5681	0.585336	0.327326	3.42986	4.32584	3.47479	0.17329	0.206665	4.48757	0.274697
72210	PreR	2.25967	18.7073	12.0516	1.19459	0.470292	21.519	9.31154	1.25495	2.55894	1.04621	12.9167	0.487897	0.441371	2.26092	4.2955	3.49324	0.0515561	0.270355	5.17825	0.230116
72210	PostR1	1.00096	17.3161	13.2726	0.378895	0.288413	17.9777	10.5186	3.85681	4.53543	0.972686	10.0718	0.983996	0.429791	4.59198	2.45999	5.01612	0.0508963	0.135724	5.99446	0.147034
72210	PostR2	1.12922	18.4838	14.3698	0.379059	0.919814	13.9801	8.01856	7.09609	8.11663	0.824387	6.36978	2.27435	0.259775	7.24453	2.51557	4.17495	0.0583168	0.0795229	3.40888	0.296885
